# Supplementary material for: CNS cell-type localization and LPS response of TLR signaling pathways
Source: F1000Res. 2017 Jul 19;6:1144. [Version 1] doi: 10.12688/f1000research.12036.1 (PMC5621151; doi:10.12688/f1000research.12036.1)
Supplement: Supplementary file 8 [file f1000research-6-13022-s0007.tgz]

Archive with 1 entries (1 files):
- bbdf3528-a9aa-4c6c-9f59-563b14c06a73.pdf
