# Supplementary material for: CNS cell-type localization and LPS response of TLR signaling pathways
Source: F1000Res. 2017 Jul 19;6:1144. [Version 1] doi: 10.12688/f1000research.12036.1 (PMC5621151; doi:10.12688/f1000research.12036.1)
Supplement: Supplementary file 10 [file f1000research-6-13022-s0009.tgz › cf11e712-e52c-428b-be66-756c99a91deb.xlsx]

## Sheet: Cd11b
INPUT DATA
	SAL			LPS
	MEAN	SD	N	MEAN	SD	N
TH	0.02566	0.02403	3	0.04442	0.00951	3
CD11b+	1.472	0.1074	3	1.335	0.3017	3
ACSA2+	0.0003633	0.0003465	3	0.0008567	0.000345	3
CD/AC-	0.0003767	0.0001266	3	0.001427	0.0004637	3
2-WAY ANOVA RESULTS
Table Analyzed	Cd11b
Two-way ANOVA	Ordinary
Alpha	0.05
Source of Variation	% of total variation	P value	P value summary	Significant?
Interaction	0.2634	0.6188	ns	No
Row Factor	97.37	<0.0001	****	Yes
Column Factor	0.05705	0.5382	ns	No
ANOVA table	SS	DF	MS	F (DFn, DFd)	P value
Interaction	0.02358	3	0.007859	F (3, 16) = 0.6091	P=0.6188
Row Factor	8.716	3	2.905	F (3, 16) = 225.2	P<0.0001
Column Factor	0.005107	1	0.005107	F (1, 16) = 0.3958	P=0.5382
Residual	0.2065	16	0.0129
Number of missing values	0
TUKEY'S MULTIPLE COMPARISONS TEST
Compare cell means regardless of rows and columns
Number of families	1
Number of comparisons per family	28
Alpha	0.05
Tukey's multiple comparisons test	Mean Diff.	95.00% CI of diff.	Significant?	Summary	Adjusted P Value
TH:SAL vs. TH:LPS	-0.01876	-0.3399 to 0.3023	No	ns	>0.9999
TH:SAL vs. CD11b+:SAL	-1.446	-1.767 to -1.125	Yes	****	<0.0001
TH:SAL vs. CD11b+:LPS	-1.309	-1.63 to -0.9882	Yes	****	<0.0001
TH:SAL vs. ACSA2+:SAL	0.0253	-0.2958 to 0.3464	No	ns	>0.9999
TH:SAL vs. ACSA2+:LPS	0.0248	-0.2963 to 0.3459	No	ns	>0.9999
TH:SAL vs. CD/AC-:SAL	0.02528	-0.2958 to 0.3464	No	ns	>0.9999
TH:SAL vs. CD/AC-:LPS	0.02423	-0.2969 to 0.3453	No	ns	>0.9999
TH:LPS vs. CD11b+:SAL	-1.428	-1.749 to -1.106	Yes	****	<0.0001
TH:LPS vs. CD11b+:LPS	-1.291	-1.612 to -0.9695	Yes	****	<0.0001
TH:LPS vs. ACSA2+:SAL	0.04406	-0.2771 to 0.3652	No	ns	0.9996
TH:LPS vs. ACSA2+:LPS	0.04356	-0.2775 to 0.3647	No	ns	0.9997
TH:LPS vs. CD/AC-:SAL	0.04404	-0.2771 to 0.3652	No	ns	0.9996
TH:LPS vs. CD/AC-:LPS	0.04299	-0.2781 to 0.3641	No	ns	0.9997
CD11b+:SAL vs. CD11b+:LPS	0.137	-0.1841 to 0.4581	No	ns	0.8084
CD11b+:SAL vs. ACSA2+:SAL	1.472	1.151 to 1.793	Yes	****	<0.0001
CD11b+:SAL vs. ACSA2+:LPS	1.471	1.15 to 1.792	Yes	****	<0.0001
CD11b+:SAL vs. CD/AC-:SAL	1.472	1.151 to 1.793	Yes	****	<0.0001
CD11b+:SAL vs. CD/AC-:LPS	1.471	1.149 to 1.792	Yes	****	<0.0001
CD11b+:LPS vs. ACSA2+:SAL	1.335	1.014 to 1.656	Yes	****	<0.0001
CD11b+:LPS vs. ACSA2+:LPS	1.334	1.013 to 1.655	Yes	****	<0.0001
CD11b+:LPS vs. CD/AC-:SAL	1.335	1.014 to 1.656	Yes	****	<0.0001
CD11b+:LPS vs. CD/AC-:LPS	1.334	1.012 to 1.655	Yes	****	<0.0001
ACSA2+:SAL vs. ACSA2+:LPS	-0.0004934	-0.3216 to 0.3206	No	ns	>0.9999
ACSA2+:SAL vs. CD/AC-:SAL	-1.34e-05	-0.3211 to 0.3211	No	ns	>0.9999
ACSA2+:SAL vs. CD/AC-:LPS	-0.001064	-0.3222 to 0.32	No	ns	>0.9999
ACSA2+:LPS vs. CD/AC-:SAL	0.00048	-0.3206 to 0.3216	No	ns	>0.9999
ACSA2+:LPS vs. CD/AC-:LPS	-0.0005703	-0.3217 to 0.3205	No	ns	>0.9999
CD/AC-:SAL vs. CD/AC-:LPS	-0.00105	-0.3222 to 0.3201	No	ns	>0.9999
Test details	Mean 1	Mean 2	Mean Diff.	SE of diff.	N1	N2	q	DF
TH:SAL vs. TH:LPS	0.02566	0.04442	-0.01876	0.09275	3	3	0.2861	16
TH:SAL vs. CD11b+:SAL	0.02566	1.472	-1.446	0.09275	3	3	22.05	16
TH:SAL vs. CD11b+:LPS	0.02566	1.335	-1.309	0.09275	3	3	19.96	16
TH:SAL vs. ACSA2+:SAL	0.02566	0.0003633	0.0253	0.09275	3	3	0.3857	16
TH:SAL vs. ACSA2+:LPS	0.02566	0.0008567	0.0248	0.09275	3	3	0.3782	16
TH:SAL vs. CD/AC-:SAL	0.02566	0.0003767	0.02528	0.09275	3	3	0.3855	16
TH:SAL vs. CD/AC-:LPS	0.02566	0.001427	0.02423	0.09275	3	3	0.3695	16
TH:LPS vs. CD11b+:SAL	0.04442	1.472	-1.428	0.09275	3	3	21.77	16
TH:LPS vs. CD11b+:LPS	0.04442	1.335	-1.291	0.09275	3	3	19.68	16
TH:LPS vs. ACSA2+:SAL	0.04442	0.0003633	0.04406	0.09275	3	3	0.6718	16
TH:LPS vs. ACSA2+:LPS	0.04442	0.0008567	0.04356	0.09275	3	3	0.6643	16
TH:LPS vs. CD/AC-:SAL	0.04442	0.0003767	0.04404	0.09275	3	3	0.6716	16
TH:LPS vs. CD/AC-:LPS	0.04442	0.001427	0.04299	0.09275	3	3	0.6556	16
CD11b+:SAL vs. CD11b+:LPS	1.472	1.335	0.137	0.09275	3	3	2.089	16
CD11b+:SAL vs. ACSA2+:SAL	1.472	0.0003633	1.472	0.09275	3	3	22.44	16
CD11b+:SAL vs. ACSA2+:LPS	1.472	0.0008567	1.471	0.09275	3	3	22.43	16
CD11b+:SAL vs. CD/AC-:SAL	1.472	0.0003767	1.472	0.09275	3	3	22.44	16
CD11b+:SAL vs. CD/AC-:LPS	1.472	0.001427	1.471	0.09275	3	3	22.42	16
CD11b+:LPS vs. ACSA2+:SAL	1.335	0.0003633	1.335	0.09275	3	3	20.35	16
CD11b+:LPS vs. ACSA2+:LPS	1.335	0.0008567	1.334	0.09275	3	3	20.34	16
CD11b+:LPS vs. CD/AC-:SAL	1.335	0.0003767	1.335	0.09275	3	3	20.35	16
CD11b+:LPS vs. CD/AC-:LPS	1.335	0.001427	1.334	0.09275	3	3	20.33	16
ACSA2+:SAL vs. ACSA2+:LPS	0.0003633	0.0008567	-0.0004934	0.09275	3	3	0.007523	16
ACSA2+:SAL vs. CD/AC-:SAL	0.0003633	0.0003767	-1.34e-05	0.09275	3	3	0.0002043	16
ACSA2+:SAL vs. CD/AC-:LPS	0.0003633	0.001427	-0.001064	0.09275	3	3	0.01622	16
ACSA2+:LPS vs. CD/AC-:SAL	0.0008567	0.0003767	0.00048	0.09275	3	3	0.007319	16
ACSA2+:LPS vs. CD/AC-:LPS	0.0008567	0.001427	-0.0005703	0.09275	3	3	0.008696	16
CD/AC-:SAL vs. CD/AC-:LPS	0.0003767	0.001427	-0.00105	0.09275	3	3	0.01601	16

## Sheet: Glast
INPUT DATA
	SAL			LPS
	MEAN	SD	N	MEAN	SD	N
TH	0.164153	0.0288358	3	0.120343	0.0137572	3
CD11b+	0.0250733	0.00105187	3	0.0237467	0.00113443	3
ACSA2+	1.31831	0.0882239	3	1.3839	0.324537	3
CD/AC-	0.00780333	0.00268556	3	0.00794	0.00337845	3
2-WAY ANOVA RESULTS
Table Analyzed	Glast
Two-way ANOVA	Ordinary
Alpha	0.05
Source of Variation	% of total variation	P value	P value summary	Significant?
Interaction	0.1173	0.885	ns	No
Row Factor	96.96	<0.0001	****	Yes
Column Factor	0.002032	0.9172	ns	No
ANOVA table	SS	DF	MS	F (DFn, DFd)	P value
Interaction	0.009176	3	0.003059	F (3, 16) = 0.2144	P=0.8850
Row Factor	7.587	3	2.529	F (3, 16) = 177.2	P<0.0001
Column Factor	0.000159	1	0.000159	F (1, 16) = 0.01114	P=0.9172
Residual	0.2283	16	0.01427
Number of missing values	0
TUKEY'S MULTIPLE COMPARISONS TEST
Compare cell means regardless of rows and columns
Number of families	1
Number of comparisons per family	28
Alpha	0.05
Tukey's multiple comparisons test	Mean Diff.	95.00% CI of diff.	Significant?	Summary	Adjusted P Value
TH:SAL vs. TH:LPS	0.04381	-0.2939 to 0.3815	No	ns	0.9997
TH:SAL vs. CD11b+:SAL	0.1391	-0.1986 to 0.4768	No	ns	0.8329
TH:SAL vs. CD11b+:LPS	0.1404	-0.1973 to 0.4781	No	ns	0.8265
TH:SAL vs. ACSA2+:SAL	-1.154	-1.492 to -0.8165	Yes	****	<0.0001
TH:SAL vs. ACSA2+:LPS	-1.22	-1.557 to -0.8821	Yes	****	<0.0001
TH:SAL vs. CD/AC-:SAL	0.1564	-0.1813 to 0.494	No	ns	0.7424
TH:SAL vs. CD/AC-:LPS	0.1562	-0.1815 to 0.4939	No	ns	0.7432
TH:LPS vs. CD11b+:SAL	0.09527	-0.2424 to 0.4329	No	ns	0.9716
TH:LPS vs. CD11b+:LPS	0.0966	-0.2411 to 0.4343	No	ns	0.9694
TH:LPS vs. ACSA2+:SAL	-1.198	-1.536 to -0.8603	Yes	****	<0.0001
TH:LPS vs. ACSA2+:LPS	-1.264	-1.601 to -0.9259	Yes	****	<0.0001
TH:LPS vs. CD/AC-:SAL	0.1125	-0.2251 to 0.4502	No	ns	0.9339
TH:LPS vs. CD/AC-:LPS	0.1124	-0.2253 to 0.4501	No	ns	0.9343
CD11b+:SAL vs. CD11b+:LPS	0.001327	-0.3363 to 0.339	No	ns	>0.9999
CD11b+:SAL vs. ACSA2+:SAL	-1.293	-1.631 to -0.9556	Yes	****	<0.0001
CD11b+:SAL vs. ACSA2+:LPS	-1.359	-1.696 to -1.021	Yes	****	<0.0001
CD11b+:SAL vs. CD/AC-:SAL	0.01727	-0.3204 to 0.3549	No	ns	>0.9999
CD11b+:SAL vs. CD/AC-:LPS	0.01713	-0.3205 to 0.3548	No	ns	>0.9999
CD11b+:LPS vs. ACSA2+:SAL	-1.295	-1.632 to -0.9569	Yes	****	<0.0001
CD11b+:LPS vs. ACSA2+:LPS	-1.36	-1.698 to -1.022	Yes	****	<0.0001
CD11b+:LPS vs. CD/AC-:SAL	0.01594	-0.3217 to 0.3536	No	ns	>0.9999
CD11b+:LPS vs. CD/AC-:LPS	0.01581	-0.3219 to 0.3535	No	ns	>0.9999
ACSA2+:SAL vs. ACSA2+:LPS	-0.06559	-0.4033 to 0.2721	No	ns	0.9967
ACSA2+:SAL vs. CD/AC-:SAL	1.311	0.9728 to 1.648	Yes	****	<0.0001
ACSA2+:SAL vs. CD/AC-:LPS	1.31	0.9727 to 1.648	Yes	****	<0.0001
ACSA2+:LPS vs. CD/AC-:SAL	1.376	1.038 to 1.714	Yes	****	<0.0001
ACSA2+:LPS vs. CD/AC-:LPS	1.376	1.038 to 1.714	Yes	****	<0.0001
CD/AC-:SAL vs. CD/AC-:LPS	-0.0001367	-0.3378 to 0.3375	No	ns	>0.9999
Test details	Mean 1	Mean 2	Mean Diff.	SE of diff.	N1	N2	q	DF
TH:SAL vs. TH:LPS	0.1642	0.1203	0.04381	0.09753	3	3	0.6352	16
TH:SAL vs. CD11b+:SAL	0.1642	0.02507	0.1391	0.09753	3	3	2.017	16
TH:SAL vs. CD11b+:LPS	0.1642	0.02375	0.1404	0.09753	3	3	2.036	16
TH:SAL vs. ACSA2+:SAL	0.1642	1.318	-1.154	0.09753	3	3	16.74	16
TH:SAL vs. ACSA2+:LPS	0.1642	1.384	-1.22	0.09753	3	3	17.69	16
TH:SAL vs. CD/AC-:SAL	0.1642	0.007803	0.1564	0.09753	3	3	2.267	16
TH:SAL vs. CD/AC-:LPS	0.1642	0.00794	0.1562	0.09753	3	3	2.265	16
TH:LPS vs. CD11b+:SAL	0.1203	0.02507	0.09527	0.09753	3	3	1.381	16
TH:LPS vs. CD11b+:LPS	0.1203	0.02375	0.0966	0.09753	3	3	1.401	16
TH:LPS vs. ACSA2+:SAL	0.1203	1.318	-1.198	0.09753	3	3	17.37	16
TH:LPS vs. ACSA2+:LPS	0.1203	1.384	-1.264	0.09753	3	3	18.32	16
TH:LPS vs. CD/AC-:SAL	0.1203	0.007803	0.1125	0.09753	3	3	1.632	16
TH:LPS vs. CD/AC-:LPS	0.1203	0.00794	0.1124	0.09753	3	3	1.63	16
CD11b+:SAL vs. CD11b+:LPS	0.02507	0.02375	0.001327	0.09753	3	3	0.01924	16
CD11b+:SAL vs. ACSA2+:SAL	0.02507	1.318	-1.293	0.09753	3	3	18.75	16
CD11b+:SAL vs. ACSA2+:LPS	0.02507	1.384	-1.359	0.09753	3	3	19.7	16
CD11b+:SAL vs. CD/AC-:SAL	0.02507	0.007803	0.01727	0.09753	3	3	0.2504	16
CD11b+:SAL vs. CD/AC-:LPS	0.02507	0.00794	0.01713	0.09753	3	3	0.2484	16
CD11b+:LPS vs. ACSA2+:SAL	0.02375	1.318	-1.295	0.09753	3	3	18.77	16
CD11b+:LPS vs. ACSA2+:LPS	0.02375	1.384	-1.36	0.09753	3	3	19.72	16
CD11b+:LPS vs. CD/AC-:SAL	0.02375	0.007803	0.01594	0.09753	3	3	0.2312	16
CD11b+:LPS vs. CD/AC-:LPS	0.02375	0.00794	0.01581	0.09753	3	3	0.2292	16
ACSA2+:SAL vs. ACSA2+:LPS	1.318	1.384	-0.06559	0.09753	3	3	0.9511	16
ACSA2+:SAL vs. CD/AC-:SAL	1.318	0.007803	1.311	0.09753	3	3	19	16
ACSA2+:SAL vs. CD/AC-:LPS	1.318	0.00794	1.31	0.09753	3	3	19	16
ACSA2+:LPS vs. CD/AC-:SAL	1.384	0.007803	1.376	0.09753	3	3	19.95	16
ACSA2+:LPS vs. CD/AC-:LPS	1.384	0.00794	1.376	0.09753	3	3	19.95	16
CD/AC-:SAL vs. CD/AC-:LPS	0.007803	0.00794	-0.0001367	0.09753	3	3	0.001982	16

## Sheet: Neun
INPUT DATA
	SAL			LPS
	MEAN	SD	N	MEAN	SD	N
TH	1.566	0.3071	3	1.255	0.1724	3
CD11b+	0.002433	0.0007573	3	0.003167	0.001392	3
ACSA2+	0.01394	0.006194	3	0.01502	0.005774	3
CD/AC-	0.03417	0.016	3	0.04351	0.02586	3
2-WAY ANOVA RESULTS
Table Analyzed	Neun
Two-way ANOVA	Ordinary
Alpha	0.05
Source of Variation	% of total variation	P value	P value summary	Significant?
Interaction	1.223	0.1081	ns	No
Row Factor	95.66	<0.0001	****	Yes
Column Factor	0.3698	0.1613	ns	No
ANOVA table	SS	DF	MS	F (DFn, DFd)	P value
Interaction	0.1115	3	0.03717	F (3, 16) = 2.378	P=0.1081
Row Factor	8.721	3	2.907	F (3, 16) = 186	P<0.0001
Column Factor	0.03372	1	0.03372	F (1, 16) = 2.157	P=0.1613
Residual	0.2501	16	0.01563
Number of missing values	0
TUKEY'S MULTIPLE COMPARISONS TEST
Compare cell means regardless of rows and columns
Number of families	1
Number of comparisons per family	28
Alpha	0.05
Tukey's multiple comparisons test	Mean Diff.	95.00% CI of diff.	Significant?	Summary	Adjusted P Value
TH:SAL vs. TH:LPS	0.311	-0.0424 to 0.6644	No	ns	0.1066
TH:SAL vs. CD11b+:SAL	1.564	1.21 to 1.917	Yes	****	<0.0001
TH:SAL vs. CD11b+:LPS	1.563	1.209 to 1.916	Yes	****	<0.0001
TH:SAL vs. ACSA2+:SAL	1.552	1.199 to 1.905	Yes	****	<0.0001
TH:SAL vs. ACSA2+:LPS	1.551	1.198 to 1.904	Yes	****	<0.0001
TH:SAL vs. CD/AC-:SAL	1.532	1.178 to 1.885	Yes	****	<0.0001
TH:SAL vs. CD/AC-:LPS	1.522	1.169 to 1.876	Yes	****	<0.0001
TH:LPS vs. CD11b+:SAL	1.253	0.8992 to 1.606	Yes	****	<0.0001
TH:LPS vs. CD11b+:LPS	1.252	0.8984 to 1.605	Yes	****	<0.0001
TH:LPS vs. ACSA2+:SAL	1.241	0.8877 to 1.594	Yes	****	<0.0001
TH:LPS vs. ACSA2+:LPS	1.24	0.8866 to 1.593	Yes	****	<0.0001
TH:LPS vs. CD/AC-:SAL	1.221	0.8674 to 1.574	Yes	****	<0.0001
TH:LPS vs. CD/AC-:LPS	1.211	0.8581 to 1.565	Yes	****	<0.0001
CD11b+:SAL vs. CD11b+:LPS	-0.000734	-0.3541 to 0.3527	No	ns	>0.9999
CD11b+:SAL vs. ACSA2+:SAL	-0.01151	-0.3649 to 0.3419	No	ns	>0.9999
CD11b+:SAL vs. ACSA2+:LPS	-0.01259	-0.366 to 0.3408	No	ns	>0.9999
CD11b+:SAL vs. CD/AC-:SAL	-0.03174	-0.3851 to 0.3217	No	ns	>0.9999
CD11b+:SAL vs. CD/AC-:LPS	-0.04108	-0.3945 to 0.3123	No	ns	0.9999
CD11b+:LPS vs. ACSA2+:SAL	-0.01077	-0.3642 to 0.3426	No	ns	>0.9999
CD11b+:LPS vs. ACSA2+:LPS	-0.01185	-0.3653 to 0.3415	No	ns	>0.9999
CD11b+:LPS vs. CD/AC-:SAL	-0.031	-0.3844 to 0.3224	No	ns	>0.9999
CD11b+:LPS vs. CD/AC-:LPS	-0.04034	-0.3937 to 0.3131	No	ns	0.9999
ACSA2+:SAL vs. ACSA2+:LPS	-0.00108	-0.3545 to 0.3523	No	ns	>0.9999
ACSA2+:SAL vs. CD/AC-:SAL	-0.02023	-0.3736 to 0.3332	No	ns	>0.9999
ACSA2+:SAL vs. CD/AC-:LPS	-0.02957	-0.383 to 0.3238	No	ns	>0.9999
ACSA2+:LPS vs. CD/AC-:SAL	-0.01915	-0.3725 to 0.3342	No	ns	>0.9999
ACSA2+:LPS vs. CD/AC-:LPS	-0.02849	-0.3819 to 0.3249	No	ns	>0.9999
CD/AC-:SAL vs. CD/AC-:LPS	-0.00934	-0.3627 to 0.3441	No	ns	>0.9999
Test details	Mean 1	Mean 2	Mean Diff.	SE of diff.	N1	N2	q	DF
TH:SAL vs. TH:LPS	1.566	1.255	0.311	0.1021	3	3	4.309	16
TH:SAL vs. CD11b+:SAL	1.566	0.002433	1.564	0.1021	3	3	21.66	16
TH:SAL vs. CD11b+:LPS	1.566	0.003167	1.563	0.1021	3	3	21.65	16
TH:SAL vs. ACSA2+:SAL	1.566	0.01394	1.552	0.1021	3	3	21.5	16
TH:SAL vs. ACSA2+:LPS	1.566	0.01502	1.551	0.1021	3	3	21.49	16
TH:SAL vs. CD/AC-:SAL	1.566	0.03417	1.532	0.1021	3	3	21.22	16
TH:SAL vs. CD/AC-:LPS	1.566	0.04351	1.522	0.1021	3	3	21.09	16
TH:LPS vs. CD11b+:SAL	1.255	0.002433	1.253	0.1021	3	3	17.35	16
TH:LPS vs. CD11b+:LPS	1.255	0.003167	1.252	0.1021	3	3	17.34	16
TH:LPS vs. ACSA2+:SAL	1.255	0.01394	1.241	0.1021	3	3	17.19	16
TH:LPS vs. ACSA2+:LPS	1.255	0.01502	1.24	0.1021	3	3	17.18	16
TH:LPS vs. CD/AC-:SAL	1.255	0.03417	1.221	0.1021	3	3	16.91	16
TH:LPS vs. CD/AC-:LPS	1.255	0.04351	1.211	0.1021	3	3	16.78	16
CD11b+:SAL vs. CD11b+:LPS	0.002433	0.003167	-0.000734	0.1021	3	3	0.01017	16
CD11b+:SAL vs. ACSA2+:SAL	0.002433	0.01394	-0.01151	0.1021	3	3	0.1594	16
CD11b+:SAL vs. ACSA2+:LPS	0.002433	0.01502	-0.01259	0.1021	3	3	0.1744	16
CD11b+:SAL vs. CD/AC-:SAL	0.002433	0.03417	-0.03174	0.1021	3	3	0.4397	16
CD11b+:SAL vs. CD/AC-:LPS	0.002433	0.04351	-0.04108	0.1021	3	3	0.5691	16
CD11b+:LPS vs. ACSA2+:SAL	0.003167	0.01394	-0.01077	0.1021	3	3	0.1493	16
CD11b+:LPS vs. ACSA2+:LPS	0.003167	0.01502	-0.01185	0.1021	3	3	0.1642	16
CD11b+:LPS vs. CD/AC-:SAL	0.003167	0.03417	-0.031	0.1021	3	3	0.4295	16
CD11b+:LPS vs. CD/AC-:LPS	0.003167	0.04351	-0.04034	0.1021	3	3	0.5589	16
ACSA2+:SAL vs. ACSA2+:LPS	0.01394	0.01502	-0.00108	0.1021	3	3	0.01496	16
ACSA2+:SAL vs. CD/AC-:SAL	0.01394	0.03417	-0.02023	0.1021	3	3	0.2803	16
ACSA2+:SAL vs. CD/AC-:LPS	0.01394	0.04351	-0.02957	0.1021	3	3	0.4097	16
ACSA2+:LPS vs. CD/AC-:SAL	0.01502	0.03417	-0.01915	0.1021	3	3	0.2653	16
ACSA2+:LPS vs. CD/AC-:LPS	0.01502	0.04351	-0.02849	0.1021	3	3	0.3947	16
CD/AC-:SAL vs. CD/AC-:LPS	0.03417	0.04351	-0.00934	0.1021	3	3	0.1294	16

## Sheet: Tek
INPUT DATA
	SAL			LPS
	MEAN	SD	N	MEAN	SD	N
TH	0.09078	0.02769	3	0.01416	0.003311	3
CD11b+	0.1774	0.009361	3	0.02276	0.01191	3
ACSA2+	0.04972	0.008	3	0.01923	0.01176	3
CD/AC-	1.39	0.1379	3	0.3243	0.1503	3
2-WAY ANOVA RESULTS
Table Analyzed	Tek
Two-way ANOVA	Ordinary
Alpha	0.05
Source of Variation	% of total variation	P value	P value summary	Significant?
Interaction	23.21	<0.0001	****	Yes
Row Factor	60.88	<0.0001	****	Yes
Column Factor	14.08	<0.0001	****	Yes
ANOVA table	SS	DF	MS	F (DFn, DFd)	P value
Interaction	1.089	3	0.3629	F (3, 16) = 67.82	P<0.0001
Row Factor	2.857	3	0.9522	F (3, 16) = 177.9	P<0.0001
Column Factor	0.6608	1	0.6608	F (1, 16) = 123.5	P<0.0001
Residual	0.08563	16	0.005352
Number of missing values	0
TUKEY'S MULTIPLE COMPARISONS TEST
Compare cell means regardless of rows and columns
Number of families	1
Number of comparisons per family	28
Alpha	0.05
Tukey's multiple comparisons test	Mean Diff.	95.00% CI of diff.	Significant?	Summary	Adjusted P Value
TH:SAL vs. TH:LPS	0.07662	-0.1302 to 0.2834	No	ns	0.8926
TH:SAL vs. CD11b+:SAL	-0.08662	-0.2934 to 0.1202	No	ns	0.8215
TH:SAL vs. CD11b+:LPS	0.06802	-0.1388 to 0.2748	No	ns	0.938
TH:SAL vs. ACSA2+:SAL	0.04106	-0.1657 to 0.2479	No	ns	0.9962
TH:SAL vs. ACSA2+:LPS	0.07155	-0.1353 to 0.2784	No	ns	0.9212
TH:SAL vs. CD/AC-:SAL	-1.299	-1.506 to -1.092	Yes	****	<0.0001
TH:SAL vs. CD/AC-:LPS	-0.2335	-0.4403 to -0.02672	Yes	*	0.0213
TH:LPS vs. CD11b+:SAL	-0.1632	-0.37 to 0.04356	No	ns	0.1819
TH:LPS vs. CD11b+:LPS	-0.0086	-0.2154 to 0.1982	No	ns	>0.9999
TH:LPS vs. ACSA2+:SAL	-0.03556	-0.2424 to 0.1712	No	ns	0.9984
TH:LPS vs. ACSA2+:LPS	-0.00507	-0.2119 to 0.2017	No	ns	>0.9999
TH:LPS vs. CD/AC-:SAL	-1.376	-1.583 to -1.169	Yes	****	<0.0001
TH:LPS vs. CD/AC-:LPS	-0.3101	-0.5169 to -0.1033	Yes	**	0.0018
CD11b+:SAL vs. CD11b+:LPS	0.1546	-0.05216 to 0.3614	No	ns	0.2289
CD11b+:SAL vs. ACSA2+:SAL	0.1277	-0.07912 to 0.3345	No	ns	0.4335
CD11b+:SAL vs. ACSA2+:LPS	0.1582	-0.04863 to 0.365	No	ns	0.2086
CD11b+:SAL vs. CD/AC-:SAL	-1.213	-1.419 to -1.006	Yes	****	<0.0001
CD11b+:SAL vs. CD/AC-:LPS	-0.1469	-0.3537 to 0.0599	No	ns	0.2788
CD11b+:LPS vs. ACSA2+:SAL	-0.02696	-0.2338 to 0.1798	No	ns	0.9997
CD11b+:LPS vs. ACSA2+:LPS	0.00353	-0.2033 to 0.2103	No	ns	>0.9999
CD11b+:LPS vs. CD/AC-:SAL	-1.367	-1.574 to -1.16	Yes	****	<0.0001
CD11b+:LPS vs. CD/AC-:LPS	-0.3015	-0.5083 to -0.09474	Yes	**	0.0023
ACSA2+:SAL vs. ACSA2+:LPS	0.03049	-0.1763 to 0.2373	No	ns	0.9994
ACSA2+:SAL vs. CD/AC-:SAL	-1.34	-1.547 to -1.133	Yes	****	<0.0001
ACSA2+:SAL vs. CD/AC-:LPS	-0.2746	-0.4814 to -0.06778	Yes	**	0.0056
ACSA2+:LPS vs. CD/AC-:SAL	-1.371	-1.578 to -1.164	Yes	****	<0.0001
ACSA2+:LPS vs. CD/AC-:LPS	-0.3051	-0.5119 to -0.09827	Yes	**	0.0021
CD/AC-:SAL vs. CD/AC-:LPS	1.066	0.8589 to 1.273	Yes	****	<0.0001
Test details	Mean 1	Mean 2	Mean Diff.	SE of diff.	N1	N2	q	DF
TH:SAL vs. TH:LPS	0.09078	0.01416	0.07662	0.05973	3	3	1.814	16
TH:SAL vs. CD11b+:SAL	0.09078	0.1774	-0.08662	0.05973	3	3	2.051	16
TH:SAL vs. CD11b+:LPS	0.09078	0.02276	0.06802	0.05973	3	3	1.61	16
TH:SAL vs. ACSA2+:SAL	0.09078	0.04972	0.04106	0.05973	3	3	0.9721	16
TH:SAL vs. ACSA2+:LPS	0.09078	0.01923	0.07155	0.05973	3	3	1.694	16
TH:SAL vs. CD/AC-:SAL	0.09078	1.39	-1.299	0.05973	3	3	30.76	16
TH:SAL vs. CD/AC-:LPS	0.09078	0.3243	-0.2335	0.05973	3	3	5.529	16
TH:LPS vs. CD11b+:SAL	0.01416	0.1774	-0.1632	0.05973	3	3	3.865	16
TH:LPS vs. CD11b+:LPS	0.01416	0.02276	-0.0086	0.05973	3	3	0.2036	16
TH:LPS vs. ACSA2+:SAL	0.01416	0.04972	-0.03556	0.05973	3	3	0.8419	16
TH:LPS vs. ACSA2+:LPS	0.01416	0.01923	-0.00507	0.05973	3	3	0.12	16
TH:LPS vs. CD/AC-:SAL	0.01416	1.39	-1.376	0.05973	3	3	32.57	16
TH:LPS vs. CD/AC-:LPS	0.01416	0.3243	-0.3101	0.05973	3	3	7.343	16
CD11b+:SAL vs. CD11b+:LPS	0.1774	0.02276	0.1546	0.05973	3	3	3.661	16
CD11b+:SAL vs. ACSA2+:SAL	0.1774	0.04972	0.1277	0.05973	3	3	3.023	16
CD11b+:SAL vs. ACSA2+:LPS	0.1774	0.01923	0.1582	0.05973	3	3	3.745	16
CD11b+:SAL vs. CD/AC-:SAL	0.1774	1.39	-1.213	0.05973	3	3	28.71	16
CD11b+:SAL vs. CD/AC-:LPS	0.1774	0.3243	-0.1469	0.05973	3	3	3.478	16
CD11b+:LPS vs. ACSA2+:SAL	0.02276	0.04972	-0.02696	0.05973	3	3	0.6383	16
CD11b+:LPS vs. ACSA2+:LPS	0.02276	0.01923	0.00353	0.05973	3	3	0.08358	16
CD11b+:LPS vs. CD/AC-:SAL	0.02276	1.39	-1.367	0.05973	3	3	32.37	16
CD11b+:LPS vs. CD/AC-:LPS	0.02276	0.3243	-0.3015	0.05973	3	3	7.139	16
ACSA2+:SAL vs. ACSA2+:LPS	0.04972	0.01923	0.03049	0.05973	3	3	0.7219	16
ACSA2+:SAL vs. CD/AC-:SAL	0.04972	1.39	-1.34	0.05973	3	3	31.73	16
ACSA2+:SAL vs. CD/AC-:LPS	0.04972	0.3243	-0.2746	0.05973	3	3	6.501	16
ACSA2+:LPS vs. CD/AC-:SAL	0.01923	1.39	-1.371	0.05973	3	3	32.45	16
ACSA2+:LPS vs. CD/AC-:LPS	0.01923	0.3243	-0.3051	0.05973	3	3	7.223	16
CD/AC-:SAL vs. CD/AC-:LPS	1.39	0.3243	1.066	0.05973	3	3	25.23	16

## Sheet: Cd68
INPUT DATA
	SAL			LPS
	MEAN	SD	N	MEAN	SD	N
TH	0.03342	0.02811	3	0.05976	0.004677	3
CD11b+	0.6078	0.03	3	1.122	0.1043	3
ACSA2+	0.02499	0.01946	3	0.0478	0.01449	3
CD/AC-	0.01888	0.006029	3	0.03653	0.02388	3
2-WAY ANOVA RESULTS
Table Analyzed	Cd68
Two-way ANOVA	Ordinary
Alpha	0.05
Source of Variation	% of total variation	P value	P value summary	Significant?
Interaction	7.752	<0.0001	****	Yes
Row Factor	87.86	<0.0001	****	Yes
Column Factor	3.604	<0.0001	****	Yes
ANOVA table	SS	DF	MS	F (DFn, DFd)	P value
Interaction	0.2723	3	0.09077	F (3, 16) = 52.67	P<0.0001
Row Factor	3.086	3	1.029	F (3, 16) = 597	P<0.0001
Column Factor	0.1266	1	0.1266	F (1, 16) = 73.46	P<0.0001
Residual	0.02757	16	0.001723
Number of missing values	0
TUKEY'S MULTIPLE COMPARISONS TEST
Number of families	1
Number of comparisons per family	28
Alpha	0.05
Tukey's multiple comparisons test	Mean Diff.	95.00% CI of diff.	Significant?	Summary	Adjusted P Value
TH:SAL vs. TH:LPS	-0.02634	-0.1437 to 0.09101	No	ns	0.9921
TH:SAL vs. CD11b+:SAL	-0.5744	-0.6917 to -0.457	Yes	****	<0.0001
TH:SAL vs. CD11b+:LPS	-1.089	-1.206 to -0.9712	Yes	****	<0.0001
TH:SAL vs. ACSA2+:SAL	0.00843	-0.1089 to 0.1258	No	ns	>0.9999
TH:SAL vs. ACSA2+:LPS	-0.01438	-0.1317 to 0.103	No	ns	0.9998
TH:SAL vs. CD/AC-:SAL	0.01454	-0.1028 to 0.1319	No	ns	0.9998
TH:SAL vs. CD/AC-:LPS	-0.00311	-0.1205 to 0.1142	No	ns	>0.9999
TH:LPS vs. CD11b+:SAL	-0.548	-0.6654 to -0.4307	Yes	****	<0.0001
TH:LPS vs. CD11b+:LPS	-1.062	-1.18 to -0.9449	Yes	****	<0.0001
TH:LPS vs. ACSA2+:SAL	0.03477	-0.08258 to 0.1521	No	ns	0.9632
TH:LPS vs. ACSA2+:LPS	0.01196	-0.1054 to 0.1293	No	ns	>0.9999
TH:LPS vs. CD/AC-:SAL	0.04088	-0.07647 to 0.1582	No	ns	0.9186
TH:LPS vs. CD/AC-:LPS	0.02323	-0.09412 to 0.1406	No	ns	0.9963
CD11b+:SAL vs. CD11b+:LPS	-0.5142	-0.6315 to -0.3969	Yes	****	<0.0001
CD11b+:SAL vs. ACSA2+:SAL	0.5828	0.4655 to 0.7002	Yes	****	<0.0001
CD11b+:SAL vs. ACSA2+:LPS	0.56	0.4427 to 0.6773	Yes	****	<0.0001
CD11b+:SAL vs. CD/AC-:SAL	0.5889	0.4716 to 0.7063	Yes	****	<0.0001
CD11b+:SAL vs. CD/AC-:LPS	0.5713	0.4539 to 0.6886	Yes	****	<0.0001
CD11b+:LPS vs. ACSA2+:SAL	1.097	0.9797 to 1.214	Yes	****	<0.0001
CD11b+:LPS vs. ACSA2+:LPS	1.074	0.9569 to 1.192	Yes	****	<0.0001
CD11b+:LPS vs. CD/AC-:SAL	1.103	0.9858 to 1.22	Yes	****	<0.0001
CD11b+:LPS vs. CD/AC-:LPS	1.085	0.9681 to 1.203	Yes	****	<0.0001
ACSA2+:SAL vs. ACSA2+:LPS	-0.02281	-0.1402 to 0.09454	No	ns	0.9967
ACSA2+:SAL vs. CD/AC-:SAL	0.00611	-0.1112 to 0.1235	No	ns	>0.9999
ACSA2+:SAL vs. CD/AC-:LPS	-0.01154	-0.1289 to 0.1058	No	ns	>0.9999
ACSA2+:LPS vs. CD/AC-:SAL	0.02892	-0.08843 to 0.1463	No	ns	0.9865
ACSA2+:LPS vs. CD/AC-:LPS	0.01127	-0.1061 to 0.1286	No	ns	>0.9999
CD/AC-:SAL vs. CD/AC-:LPS	-0.01765	-0.135 to 0.0997	No	ns	0.9993
Test details	Mean 1	Mean 2	Mean Diff.	SE of diff.	N1	N2	q	DF
TH:SAL vs. TH:LPS	0.03342	0.05976	-0.02634	0.03389	3	3	1.099	16
TH:SAL vs. CD11b+:SAL	0.03342	0.6078	-0.5744	0.03389	3	3	23.97	16
TH:SAL vs. CD11b+:LPS	0.03342	1.122	-1.089	0.03389	3	3	45.42	16
TH:SAL vs. ACSA2+:SAL	0.03342	0.02499	0.00843	0.03389	3	3	0.3517	16
TH:SAL vs. ACSA2+:LPS	0.03342	0.0478	-0.01438	0.03389	3	3	0.6	16
TH:SAL vs. CD/AC-:SAL	0.03342	0.01888	0.01454	0.03389	3	3	0.6067	16
TH:SAL vs. CD/AC-:LPS	0.03342	0.03653	-0.00311	0.03389	3	3	0.1298	16
TH:LPS vs. CD11b+:SAL	0.05976	0.6078	-0.548	0.03389	3	3	22.87	16
TH:LPS vs. CD11b+:LPS	0.05976	1.122	-1.062	0.03389	3	3	44.32	16
TH:LPS vs. ACSA2+:SAL	0.05976	0.02499	0.03477	0.03389	3	3	1.451	16
TH:LPS vs. ACSA2+:LPS	0.05976	0.0478	0.01196	0.03389	3	3	0.499	16
TH:LPS vs. CD/AC-:SAL	0.05976	0.01888	0.04088	0.03389	3	3	1.706	16
TH:LPS vs. CD/AC-:LPS	0.05976	0.03653	0.02323	0.03389	3	3	0.9693	16
CD11b+:SAL vs. CD11b+:LPS	0.6078	1.122	-0.5142	0.03389	3	3	21.45	16
CD11b+:SAL vs. ACSA2+:SAL	0.6078	0.02499	0.5828	0.03389	3	3	24.32	16
CD11b+:SAL vs. ACSA2+:LPS	0.6078	0.0478	0.56	0.03389	3	3	23.37	16
CD11b+:SAL vs. CD/AC-:SAL	0.6078	0.01888	0.5889	0.03389	3	3	24.57	16
CD11b+:SAL vs. CD/AC-:LPS	0.6078	0.03653	0.5713	0.03389	3	3	23.84	16
CD11b+:LPS vs. ACSA2+:SAL	1.122	0.02499	1.097	0.03389	3	3	45.77	16
CD11b+:LPS vs. ACSA2+:LPS	1.122	0.0478	1.074	0.03389	3	3	44.82	16
CD11b+:LPS vs. CD/AC-:SAL	1.122	0.01888	1.103	0.03389	3	3	46.03	16
CD11b+:LPS vs. CD/AC-:LPS	1.122	0.03653	1.085	0.03389	3	3	45.29	16
ACSA2+:SAL vs. ACSA2+:LPS	0.02499	0.0478	-0.02281	0.03389	3	3	0.9517	16
ACSA2+:SAL vs. CD/AC-:SAL	0.02499	0.01888	0.00611	0.03389	3	3	0.2549	16
ACSA2+:SAL vs. CD/AC-:LPS	0.02499	0.03653	-0.01154	0.03389	3	3	0.4815	16
ACSA2+:LPS vs. CD/AC-:SAL	0.0478	0.01888	0.02892	0.03389	3	3	1.207	16
ACSA2+:LPS vs. CD/AC-:LPS	0.0478	0.03653	0.01127	0.03389	3	3	0.4702	16
CD/AC-:SAL vs. CD/AC-:LPS	0.01888	0.03653	-0.01765	0.03389	3	3	0.7364	16

## Sheet: Tlr2
INPUT DATA
	SAL			LPS
	MEAN	SD	N	MEAN	SD	N
TH	0.007107	0.001682	3	0.03665	0.01993	3
CD11b+	0.2944	0.0351	3	1.181	0.1766	3
ACSA2+	0.00977	0.001693	3	0.0275	0.008451	3
CD/AC-	0.01133	0.003774	3	0.06158	0.01421	3
2-WAY ANOVA RESULTS
Table Analyzed	Tlr2
Two-way ANOVA	Ordinary
Alpha	0.05
Source of Variation	% of total variation	P value	P value summary	Significant?
Interaction	23.25	<0.0001	****	Yes
Row Factor	64.6	<0.0001	****	Yes
Column Factor	10.28	<0.0001	****	Yes
ANOVA table	SS	DF	MS	F (DFn, DFd)	P value
Interaction	0.8215	3	0.2738	F (3, 16) = 66.16	P<0.0001
Row Factor	2.283	3	0.7609	F (3, 16) = 183.8	P<0.0001
Column Factor	0.3632	1	0.3632	F (1, 16) = 87.75	P<0.0001
Residual	0.06622	16	0.004139
Number of missing values	0
TUKEY'S MULTIPLE COMPARISONS TEST
Compare cell means regardless of rows and columns
Number of families	1
Number of comparisons per family	28
Alpha	0.05
Tukey's multiple comparisons test	Mean Diff.	95.00% CI of diff.	Significant?	Summary	Adjusted P Value
TH:SAL vs. TH:LPS	-0.02954	-0.2114 to 0.1523	No	ns	0.9989
TH:SAL vs. CD11b+:SAL	-0.2873	-0.4692 to -0.1054	Yes	**	0.001
TH:SAL vs. CD11b+:LPS	-1.174	-1.356 to -0.992	Yes	****	<0.0001
TH:SAL vs. ACSA2+:SAL	-0.002663	-0.1845 to 0.1792	No	ns	>0.9999
TH:SAL vs. ACSA2+:LPS	-0.02039	-0.2023 to 0.1615	No	ns	>0.9999
TH:SAL vs. CD/AC-:SAL	-0.004223	-0.1861 to 0.1776	No	ns	>0.9999
TH:SAL vs. CD/AC-:LPS	-0.05447	-0.2363 to 0.1274	No	ns	0.9611
TH:LPS vs. CD11b+:SAL	-0.2578	-0.4396 to -0.07589	Yes	**	0.0031
TH:LPS vs. CD11b+:LPS	-1.144	-1.326 to -0.9625	Yes	****	<0.0001
TH:LPS vs. ACSA2+:SAL	0.02688	-0.155 to 0.2087	No	ns	0.9994
TH:LPS vs. ACSA2+:LPS	0.00915	-0.1727 to 0.191	No	ns	>0.9999
TH:LPS vs. CD/AC-:SAL	0.02532	-0.1565 to 0.2072	No	ns	0.9996
TH:LPS vs. CD/AC-:LPS	-0.02493	-0.2068 to 0.1569	No	ns	0.9996
CD11b+:SAL vs. CD11b+:LPS	-0.8866	-1.068 to -0.7047	Yes	****	<0.0001
CD11b+:SAL vs. ACSA2+:SAL	0.2846	0.1028 to 0.4665	Yes	**	0.0011
CD11b+:SAL vs. ACSA2+:LPS	0.2669	0.08504 to 0.4488	Yes	**	0.0022
CD11b+:SAL vs. CD/AC-:SAL	0.2831	0.1012 to 0.4649	Yes	**	0.0012
CD11b+:SAL vs. CD/AC-:LPS	0.2328	0.05096 to 0.4147	Yes	**	0.0077
CD11b+:LPS vs. ACSA2+:SAL	1.171	0.9894 to 1.353	Yes	****	<0.0001
CD11b+:LPS vs. ACSA2+:LPS	1.154	0.9716 to 1.335	Yes	****	<0.0001
CD11b+:LPS vs. CD/AC-:SAL	1.17	0.9878 to 1.352	Yes	****	<0.0001
CD11b+:LPS vs. CD/AC-:LPS	1.119	0.9376 to 1.301	Yes	****	<0.0001
ACSA2+:SAL vs. ACSA2+:LPS	-0.01773	-0.1996 to 0.1641	No	ns	>0.9999
ACSA2+:SAL vs. CD/AC-:SAL	-0.00156	-0.1834 to 0.1803	No	ns	>0.9999
ACSA2+:SAL vs. CD/AC-:LPS	-0.05181	-0.2337 to 0.13	No	ns	0.9701
ACSA2+:LPS vs. CD/AC-:SAL	0.01617	-0.1657 to 0.198	No	ns	>0.9999
ACSA2+:LPS vs. CD/AC-:LPS	-0.03408	-0.2159 to 0.1478	No	ns	0.9973
CD/AC-:SAL vs. CD/AC-:LPS	-0.05025	-0.2321 to 0.1316	No	ns	0.9746
Test details	Mean 1	Mean 2	Mean Diff.	SE of diff.	N1	N2	q	DF
TH:SAL vs. TH:LPS	0.007107	0.03665	-0.02954	0.05253	3	3	0.7954	16
TH:SAL vs. CD11b+:SAL	0.007107	0.2944	-0.2873	0.05253	3	3	7.735	16
TH:SAL vs. CD11b+:LPS	0.007107	1.181	-1.174	0.05253	3	3	31.6	16
TH:SAL vs. ACSA2+:SAL	0.007107	0.00977	-0.002663	0.05253	3	3	0.0717	16
TH:SAL vs. ACSA2+:LPS	0.007107	0.0275	-0.02039	0.05253	3	3	0.549	16
TH:SAL vs. CD/AC-:SAL	0.007107	0.01133	-0.004223	0.05253	3	3	0.1137	16
TH:SAL vs. CD/AC-:LPS	0.007107	0.06158	-0.05447	0.05253	3	3	1.467	16
TH:LPS vs. CD11b+:SAL	0.03665	0.2944	-0.2578	0.05253	3	3	6.939	16
TH:LPS vs. CD11b+:LPS	0.03665	1.181	-1.144	0.05253	3	3	30.81	16
TH:LPS vs. ACSA2+:SAL	0.03665	0.00977	0.02688	0.05253	3	3	0.7237	16
TH:LPS vs. ACSA2+:LPS	0.03665	0.0275	0.00915	0.05253	3	3	0.2463	16
TH:LPS vs. CD/AC-:SAL	0.03665	0.01133	0.02532	0.05253	3	3	0.6817	16
TH:LPS vs. CD/AC-:LPS	0.03665	0.06158	-0.02493	0.05253	3	3	0.6712	16
CD11b+:SAL vs. CD11b+:LPS	0.2944	1.181	-0.8866	0.05253	3	3	23.87	16
CD11b+:SAL vs. ACSA2+:SAL	0.2944	0.00977	0.2846	0.05253	3	3	7.663	16
CD11b+:SAL vs. ACSA2+:LPS	0.2944	0.0275	0.2669	0.05253	3	3	7.186	16
CD11b+:SAL vs. CD/AC-:SAL	0.2944	0.01133	0.2831	0.05253	3	3	7.621	16
CD11b+:SAL vs. CD/AC-:LPS	0.2944	0.06158	0.2328	0.05253	3	3	6.268	16
CD11b+:LPS vs. ACSA2+:SAL	1.181	0.00977	1.171	0.05253	3	3	31.53	16
CD11b+:LPS vs. ACSA2+:LPS	1.181	0.0275	1.154	0.05253	3	3	31.06	16
CD11b+:LPS vs. CD/AC-:SAL	1.181	0.01133	1.17	0.05253	3	3	31.49	16
CD11b+:LPS vs. CD/AC-:LPS	1.181	0.06158	1.119	0.05253	3	3	30.14	16
ACSA2+:SAL vs. ACSA2+:LPS	0.00977	0.0275	-0.01773	0.05253	3	3	0.4773	16
ACSA2+:SAL vs. CD/AC-:SAL	0.00977	0.01133	-0.00156	0.05253	3	3	0.042	16
ACSA2+:SAL vs. CD/AC-:LPS	0.00977	0.06158	-0.05181	0.05253	3	3	1.395	16
ACSA2+:LPS vs. CD/AC-:SAL	0.0275	0.01133	0.01617	0.05253	3	3	0.4353	16
ACSA2+:LPS vs. CD/AC-:LPS	0.0275	0.06158	-0.03408	0.05253	3	3	0.9175	16
CD/AC-:SAL vs. CD/AC-:LPS	0.01133	0.06158	-0.05025	0.05253	3	3	1.353	16
MULTIPLE T-TESTS
TH	No	0.062745	0.007107	0.03665	-0.02954	0.01155	2.558	4	0.0316862
CD11b+	Yes	0.0010371	0.2944	1.181	-0.8866	0.104	8.529	4	0.00209494
ACSA2+	No	0.0235225	0.00977	0.0275	-0.01773	0.004976	3.563	4	0.0158385
CD/AC-	Yes	0.00407879	0.01133	0.06158	-0.05025	0.008489	5.92	4	0.00411957

## Sheet: Tlr3
INPUT DATA
	SAL			LPS
	MEAN	SD	N	MEAN	SD	N
TH	0.1181	0.01877	3	0.1742	0.0895	3
CD11b+	0.6236	0.05617	3	0.4222	0.03019	3
ACSA2+	0.9577	0.1482	3	1.432	0.22	3
CD/AC-	0.1454	0.02324	3	0.3366	0.02517	3
2-WAY ANOVA RESULTS
Table Analyzed	Tlr3
Two-way ANOVA	Ordinary
Alpha	0.05
Source of Variation	% of total variation	P value	P value summary	Significant?
Interaction	7.642	0.0003	***	Yes
Row Factor	86.58	<0.0001	****	Yes
Column Factor	2.176	0.0067	**	Yes
ANOVA table	SS	DF	MS	F (DFn, DFd)	P value
Interaction	0.3564	3	0.1188	F (3, 16) = 11.32	P=0.0003
Row Factor	4.037	3	1.346	F (3, 16) = 128.2	P<0.0001
Column Factor	0.1015	1	0.1015	F (1, 16) = 9.668	P=0.0067
Residual	0.1679	16	0.0105
Number of missing values	0
TUKEY'S MULTIPLE COMPARISONS TEST
Compare cell means regardless of rows and columns
Number of families	1
Number of comparisons per family	28
Alpha	0.05
Tukey's multiple comparisons test	Mean Diff.	95.00% CI of diff.	Significant?	Summary	Adjusted P Value
TH:SAL vs. TH:LPS	-0.0561	-0.3457 to 0.2335	No	ns	0.9967
TH:SAL vs. CD11b+:SAL	-0.5055	-0.7951 to -0.2159	Yes	***	0.0004
TH:SAL vs. CD11b+:LPS	-0.3041	-0.5937 to -0.01449	Yes	*	0.0361
TH:SAL vs. ACSA2+:SAL	-0.8396	-1.129 to -0.55	Yes	****	<0.0001
TH:SAL vs. ACSA2+:LPS	-1.314	-1.604 to -1.024	Yes	****	<0.0001
TH:SAL vs. CD/AC-:SAL	-0.0273	-0.3169 to 0.2623	No	ns	>0.9999
TH:SAL vs. CD/AC-:LPS	-0.2185	-0.5081 to 0.07111	No	ns	0.2207
TH:LPS vs. CD11b+:SAL	-0.4494	-0.739 to -0.1598	Yes	**	0.0013
TH:LPS vs. CD11b+:LPS	-0.248	-0.5376 to 0.04161	No	ns	0.123
TH:LPS vs. ACSA2+:SAL	-0.7835	-1.073 to -0.4939	Yes	****	<0.0001
TH:LPS vs. ACSA2+:LPS	-1.258	-1.547 to -0.9682	Yes	****	<0.0001
TH:LPS vs. CD/AC-:SAL	0.0288	-0.2608 to 0.3184	No	ns	>0.9999
TH:LPS vs. CD/AC-:LPS	-0.1624	-0.452 to 0.1272	No	ns	0.5449
CD11b+:SAL vs. CD11b+:LPS	0.2014	-0.08821 to 0.491	No	ns	0.3007
CD11b+:SAL vs. ACSA2+:SAL	-0.3341	-0.6237 to -0.04449	Yes	*	0.0181
CD11b+:SAL vs. ACSA2+:LPS	-0.8084	-1.098 to -0.5188	Yes	****	<0.0001
CD11b+:SAL vs. CD/AC-:SAL	0.4782	0.1886 to 0.7678	Yes	***	0.0007
CD11b+:SAL vs. CD/AC-:LPS	0.287	-0.002606 to 0.5766	No	ns	0.053
CD11b+:LPS vs. ACSA2+:SAL	-0.5355	-0.8251 to -0.2459	Yes	***	0.0002
CD11b+:LPS vs. ACSA2+:LPS	-1.01	-1.299 to -0.7202	Yes	****	<0.0001
CD11b+:LPS vs. CD/AC-:SAL	0.2768	-0.01281 to 0.5664	No	ns	0.0664
CD11b+:LPS vs. CD/AC-:LPS	0.0856	-0.204 to 0.3752	No	ns	0.9637
ACSA2+:SAL vs. ACSA2+:LPS	-0.4743	-0.7639 to -0.1847	Yes	***	0.0007
ACSA2+:SAL vs. CD/AC-:SAL	0.8123	0.5227 to 1.102	Yes	****	<0.0001
ACSA2+:SAL vs. CD/AC-:LPS	0.6211	0.3315 to 0.9107	Yes	****	<0.0001
ACSA2+:LPS vs. CD/AC-:SAL	1.287	0.997 to 1.576	Yes	****	<0.0001
ACSA2+:LPS vs. CD/AC-:LPS	1.095	0.8058 to 1.385	Yes	****	<0.0001
CD/AC-:SAL vs. CD/AC-:LPS	-0.1912	-0.4808 to 0.09841	No	ns	0.357
Test details	Mean 1	Mean 2	Mean Diff.	SE of diff.	N1	N2	q	DF
TH:SAL vs. TH:LPS	0.1181	0.1742	-0.0561	0.08365	3	3	0.9485	16
TH:SAL vs. CD11b+:SAL	0.1181	0.6236	-0.5055	0.08365	3	3	8.546	16
TH:SAL vs. CD11b+:LPS	0.1181	0.4222	-0.3041	0.08365	3	3	5.141	16
TH:SAL vs. ACSA2+:SAL	0.1181	0.9577	-0.8396	0.08365	3	3	14.19	16
TH:SAL vs. ACSA2+:LPS	0.1181	1.432	-1.314	0.08365	3	3	22.21	16
TH:SAL vs. CD/AC-:SAL	0.1181	0.1454	-0.0273	0.08365	3	3	0.4615	16
TH:SAL vs. CD/AC-:LPS	0.1181	0.3366	-0.2185	0.08365	3	3	3.694	16
TH:LPS vs. CD11b+:SAL	0.1742	0.6236	-0.4494	0.08365	3	3	7.598	16
TH:LPS vs. CD11b+:LPS	0.1742	0.4222	-0.248	0.08365	3	3	4.193	16
TH:LPS vs. ACSA2+:SAL	0.1742	0.9577	-0.7835	0.08365	3	3	13.25	16
TH:LPS vs. ACSA2+:LPS	0.1742	1.432	-1.258	0.08365	3	3	21.27	16
TH:LPS vs. CD/AC-:SAL	0.1742	0.1454	0.0288	0.08365	3	3	0.4869	16
TH:LPS vs. CD/AC-:LPS	0.1742	0.3366	-0.1624	0.08365	3	3	2.746	16
CD11b+:SAL vs. CD11b+:LPS	0.6236	0.4222	0.2014	0.08365	3	3	3.405	16
CD11b+:SAL vs. ACSA2+:SAL	0.6236	0.9577	-0.3341	0.08365	3	3	5.648	16
CD11b+:SAL vs. ACSA2+:LPS	0.6236	1.432	-0.8084	0.08365	3	3	13.67	16
CD11b+:SAL vs. CD/AC-:SAL	0.6236	0.1454	0.4782	0.08365	3	3	8.085	16
CD11b+:SAL vs. CD/AC-:LPS	0.6236	0.3366	0.287	0.08365	3	3	4.852	16
CD11b+:LPS vs. ACSA2+:SAL	0.4222	0.9577	-0.5355	0.08365	3	3	9.053	16
CD11b+:LPS vs. ACSA2+:LPS	0.4222	1.432	-1.01	0.08365	3	3	17.07	16
CD11b+:LPS vs. CD/AC-:SAL	0.4222	0.1454	0.2768	0.08365	3	3	4.68	16
CD11b+:LPS vs. CD/AC-:LPS	0.4222	0.3366	0.0856	0.08365	3	3	1.447	16
ACSA2+:SAL vs. ACSA2+:LPS	0.9577	1.432	-0.4743	0.08365	3	3	8.019	16
ACSA2+:SAL vs. CD/AC-:SAL	0.9577	0.1454	0.8123	0.08365	3	3	13.73	16
ACSA2+:SAL vs. CD/AC-:LPS	0.9577	0.3366	0.6211	0.08365	3	3	10.5	16
ACSA2+:LPS vs. CD/AC-:SAL	1.432	0.1454	1.287	0.08365	3	3	21.75	16
ACSA2+:LPS vs. CD/AC-:LPS	1.432	0.3366	1.095	0.08365	3	3	18.52	16
CD/AC-:SAL vs. CD/AC-:LPS	0.1454	0.3366	-0.1912	0.08365	3	3	3.233	16
MULTIPLE T-TESTS
	Discovery?	P value	Mean1	Mean2	Difference	SE of difference	t ratio	df	q value
TH	No	0.347875	0.1181	0.1742	-0.0561	0.0528	1.063	4	0.263515
CD11b+	Yes	0.00543328	0.6236	0.4222	0.2014	0.03682	5.47	4	0.00823142
ACSA2+	No	0.0363267	0.9577	1.432	-0.4743	0.1531	3.097	4	0.03669
CD/AC-	Yes	0.000640696	0.1454	0.3366	-0.1912	0.01978	9.667	4	0.00194131

## Sheet: Tlr4
INPUT DATA
	SAL			LPS
	MEAN	SD	N	MEAN	SD	N
TH	0.06793	0.01599	3	0.05129	0.01495	3
CD11b+	1.716	0.1792	3	0.9016	0.2866	3
ACSA2+	0.07194	0.01601	3	0.06016	0.01256	3
CD/AC-	0.04673	0.004826	3	0.09435	0.03067	3
2-WAY ANOVA RESULTS
Table Analyzed	Tlr4
Two-way ANOVA	Ordinary
Alpha	0.05
Source of Variation	% of total variation	P value	P value summary	Significant?
Interaction	9.303	<0.0001	****	Yes
Row Factor	84.97	<0.0001	****	Yes
Column Factor	2.896	0.0009	***	Yes
ANOVA table	SS	DF	MS	F (DFn, DFd)	P value
Interaction	0.7618	3	0.2539	F (3, 16) = 17.5	P<0.0001
Row Factor	6.958	3	2.319	F (3, 16) = 159.8	P<0.0001
Column Factor	0.2371	1	0.2371	F (1, 16) = 16.34	P=0.0009
Residual	0.2322	16	0.01451
Number of missing values	0
TUKEY'S MULTIPLE COMPARISONS TEST
Tukey's multiple comparisons test	Mean Diff.	95.00% CI of diff.	Significant?	Summary	Adjusted P Value
TH:SAL vs. TH:LPS	0.01664	-0.3239 to 0.3572	No	ns	>0.9999
TH:SAL vs. CD11b+:SAL	-1.648	-1.989 to -1.308	Yes	****	<0.0001
TH:SAL vs. CD11b+:LPS	-0.8337	-1.174 to -0.4931	Yes	****	<0.0001
TH:SAL vs. ACSA2+:SAL	-0.00401	-0.3446 to 0.3365	No	ns	>0.9999
TH:SAL vs. ACSA2+:LPS	0.00777	-0.3328 to 0.3483	No	ns	>0.9999
TH:SAL vs. CD/AC-:SAL	0.0212	-0.3194 to 0.3618	No	ns	>0.9999
TH:SAL vs. CD/AC-:LPS	-0.02642	-0.367 to 0.3141	No	ns	>0.9999
TH:LPS vs. CD11b+:SAL	-1.665	-2.005 to -1.324	Yes	****	<0.0001
TH:LPS vs. CD11b+:LPS	-0.8503	-1.191 to -0.5098	Yes	****	<0.0001
TH:LPS vs. ACSA2+:SAL	-0.02065	-0.3612 to 0.3199	No	ns	>0.9999
TH:LPS vs. ACSA2+:LPS	-0.00887	-0.3494 to 0.3317	No	ns	>0.9999
TH:LPS vs. CD/AC-:SAL	0.00456	-0.336 to 0.3451	No	ns	>0.9999
TH:LPS vs. CD/AC-:LPS	-0.04306	-0.3836 to 0.2975	No	ns	0.9998
CD11b+:SAL vs. CD11b+:LPS	0.8144	0.4738 to 1.155	Yes	****	<0.0001
CD11b+:SAL vs. ACSA2+:SAL	1.644	1.304 to 1.985	Yes	****	<0.0001
CD11b+:SAL vs. ACSA2+:LPS	1.656	1.315 to 1.996	Yes	****	<0.0001
CD11b+:SAL vs. CD/AC-:SAL	1.669	1.329 to 2.01	Yes	****	<0.0001
CD11b+:SAL vs. CD/AC-:LPS	1.622	1.281 to 1.962	Yes	****	<0.0001
CD11b+:LPS vs. ACSA2+:SAL	0.8297	0.4891 to 1.17	Yes	****	<0.0001
CD11b+:LPS vs. ACSA2+:LPS	0.8414	0.5009 to 1.182	Yes	****	<0.0001
CD11b+:LPS vs. CD/AC-:SAL	0.8549	0.5143 to 1.195	Yes	****	<0.0001
CD11b+:LPS vs. CD/AC-:LPS	0.8073	0.4667 to 1.148	Yes	****	<0.0001
ACSA2+:SAL vs. ACSA2+:LPS	0.01178	-0.3288 to 0.3523	No	ns	>0.9999
ACSA2+:SAL vs. CD/AC-:SAL	0.02521	-0.3153 to 0.3658	No	ns	>0.9999
ACSA2+:SAL vs. CD/AC-:LPS	-0.02241	-0.363 to 0.3181	No	ns	>0.9999
ACSA2+:LPS vs. CD/AC-:SAL	0.01343	-0.3271 to 0.354	No	ns	>0.9999
ACSA2+:LPS vs. CD/AC-:LPS	-0.03419	-0.3747 to 0.3064	No	ns	>0.9999
CD/AC-:SAL vs. CD/AC-:LPS	-0.04762	-0.3882 to 0.2929	No	ns	0.9996
Test details	Mean 1	Mean 2	Mean Diff.	SE of diff.	N1	N2	q	DF
TH:SAL vs. TH:LPS	0.06793	0.05129	0.01664	0.09837	3	3	0.2392	16
TH:SAL vs. CD11b+:SAL	0.06793	1.716	-1.648	0.09837	3	3	23.69	16
TH:SAL vs. CD11b+:LPS	0.06793	0.9016	-0.8337	0.09837	3	3	11.99	16
TH:SAL vs. ACSA2+:SAL	0.06793	0.07194	-0.00401	0.09837	3	3	0.05765	16
TH:SAL vs. ACSA2+:LPS	0.06793	0.06016	0.00777	0.09837	3	3	0.1117	16
TH:SAL vs. CD/AC-:SAL	0.06793	0.04673	0.0212	0.09837	3	3	0.3048	16
TH:SAL vs. CD/AC-:LPS	0.06793	0.09435	-0.02642	0.09837	3	3	0.3798	16
TH:LPS vs. CD11b+:SAL	0.05129	1.716	-1.665	0.09837	3	3	23.93	16
TH:LPS vs. CD11b+:LPS	0.05129	0.9016	-0.8503	0.09837	3	3	12.23	16
TH:LPS vs. ACSA2+:SAL	0.05129	0.07194	-0.02065	0.09837	3	3	0.2969	16
TH:LPS vs. ACSA2+:LPS	0.05129	0.06016	-0.00887	0.09837	3	3	0.1275	16
TH:LPS vs. CD/AC-:SAL	0.05129	0.04673	0.00456	0.09837	3	3	0.06556	16
TH:LPS vs. CD/AC-:LPS	0.05129	0.09435	-0.04306	0.09837	3	3	0.6191	16
CD11b+:SAL vs. CD11b+:LPS	1.716	0.9016	0.8144	0.09837	3	3	11.71	16
CD11b+:SAL vs. ACSA2+:SAL	1.716	0.07194	1.644	0.09837	3	3	23.64	16
CD11b+:SAL vs. ACSA2+:LPS	1.716	0.06016	1.656	0.09837	3	3	23.81	16
CD11b+:SAL vs. CD/AC-:SAL	1.716	0.04673	1.669	0.09837	3	3	24	16
CD11b+:SAL vs. CD/AC-:LPS	1.716	0.09435	1.622	0.09837	3	3	23.31	16
CD11b+:LPS vs. ACSA2+:SAL	0.9016	0.07194	0.8297	0.09837	3	3	11.93	16
CD11b+:LPS vs. ACSA2+:LPS	0.9016	0.06016	0.8414	0.09837	3	3	12.1	16
CD11b+:LPS vs. CD/AC-:SAL	0.9016	0.04673	0.8549	0.09837	3	3	12.29	16
CD11b+:LPS vs. CD/AC-:LPS	0.9016	0.09435	0.8073	0.09837	3	3	11.61	16
ACSA2+:SAL vs. ACSA2+:LPS	0.07194	0.06016	0.01178	0.09837	3	3	0.1694	16
ACSA2+:SAL vs. CD/AC-:SAL	0.07194	0.04673	0.02521	0.09837	3	3	0.3624	16
ACSA2+:SAL vs. CD/AC-:LPS	0.07194	0.09435	-0.02241	0.09837	3	3	0.3222	16
ACSA2+:LPS vs. CD/AC-:SAL	0.06016	0.04673	0.01343	0.09837	3	3	0.1931	16
ACSA2+:LPS vs. CD/AC-:LPS	0.06016	0.09435	-0.03419	0.09837	3	3	0.4916	16
CD/AC-:SAL vs. CD/AC-:LPS	0.04673	0.09435	-0.04762	0.09837	3	3	0.6846	16
MULTIPLE T-TESTS
	Significant?	P value	Mean1	Mean2	Difference	SE of difference	t ratio	df	Adjusted P Value
TH	No	0.258333	0.06793	0.05129	0.01664	0.01264	1.317	4	0.44993
CD11b+	No	0.0139953	1.716	0.9016	0.8144	0.1952	4.173	4	0.0548169
ACSA2+	No	0.372747	0.07194	0.06016	0.01178	0.01175	1.003	4	0.44993
CD/AC-	No	0.056591	0.04673	0.09435	-0.04762	0.01793	2.657	4	0.160347

## Sheet: Cd14
INPUT DATA
	SAL			LPS
	MEAN	SD	N	MEAN	SD	N
TH	0.00617	0.0014	3	0.05688	0.03953	3
CD11b+	0.4622	0.03193	3	1.198	0.2242	3
ACSA2+	0.001047	0.001047	3	0.00657	0.004353	3
CD/AC-	0.0004467	0.0001422	3	0.06269	0.03049	3
2-WAY ANOVA RESULTS
Table Analyzed	Cd14
Two-way ANOVA	Ordinary
Alpha	0.05
Source of Variation	% of total variation	P value	P value summary	Significant?
Interaction	14.17	<0.0001	****	Yes
Row Factor	75.98	<0.0001	****	Yes
Column Factor	7.074	<0.0001	****	Yes
ANOVA table	SS	DF	MS	F (DFn, DFd)	P value
Interaction	0.5481	3	0.1827	F (3, 16) = 27.17	P<0.0001
Row Factor	2.94	3	0.9798	F (3, 16) = 145.7	P<0.0001
Column Factor	0.2737	1	0.2737	F (1, 16) = 40.69	P<0.0001
Residual	0.1076	16	0.006725
Number of missing values	0
TUKEY'S MULTIPLE COMPARISONS TEST
Compare cell means regardless of rows and columns
Number of families	1
Number of comparisons per family	28
Alpha	0.05
Tukey's multiple comparisons test	Mean Diff.	95.00% CI of diff.	Significant?	Summary	Adjusted P Value
TH:SAL vs. TH:LPS	-0.05071	-0.2825 to 0.1811	No	ns	0.9932
TH:SAL vs. CD11b+:SAL	-0.456	-0.6878 to -0.2242	Yes	****	<0.0001
TH:SAL vs. CD11b+:LPS	-1.192	-1.424 to -0.96	Yes	****	<0.0001
TH:SAL vs. ACSA2+:SAL	0.005123	-0.2267 to 0.2369	No	ns	>0.9999
TH:SAL vs. ACSA2+:LPS	-0.0004	-0.2322 to 0.2314	No	ns	>0.9999
TH:SAL vs. CD/AC-:SAL	0.005723	-0.2261 to 0.2375	No	ns	>0.9999
TH:SAL vs. CD/AC-:LPS	-0.05652	-0.2883 to 0.1753	No	ns	0.9873
TH:LPS vs. CD11b+:SAL	-0.4053	-0.6371 to -0.1735	Yes	***	0.0004
TH:LPS vs. CD11b+:LPS	-1.141	-1.373 to -0.9093	Yes	****	<0.0001
TH:LPS vs. ACSA2+:SAL	0.05583	-0.176 to 0.2876	No	ns	0.9881
TH:LPS vs. ACSA2+:LPS	0.05031	-0.1815 to 0.2821	No	ns	0.9935
TH:LPS vs. CD/AC-:SAL	0.05643	-0.1754 to 0.2882	No	ns	0.9874
TH:LPS vs. CD/AC-:LPS	-0.00581	-0.2376 to 0.226	No	ns	>0.9999
CD11b+:SAL vs. CD11b+:LPS	-0.7358	-0.9676 to -0.504	Yes	****	<0.0001
CD11b+:SAL vs. ACSA2+:SAL	0.4612	0.2293 to 0.693	Yes	****	<0.0001
CD11b+:SAL vs. ACSA2+:LPS	0.4556	0.2238 to 0.6874	Yes	****	<0.0001
CD11b+:SAL vs. CD/AC-:SAL	0.4618	0.2299 to 0.6936	Yes	****	<0.0001
CD11b+:SAL vs. CD/AC-:LPS	0.3995	0.1677 to 0.6313	Yes	***	0.0004
CD11b+:LPS vs. ACSA2+:SAL	1.197	0.9651 to 1.429	Yes	****	<0.0001
CD11b+:LPS vs. ACSA2+:LPS	1.191	0.9596 to 1.423	Yes	****	<0.0001
CD11b+:LPS vs. CD/AC-:SAL	1.198	0.9657 to 1.429	Yes	****	<0.0001
CD11b+:LPS vs. CD/AC-:LPS	1.135	0.9035 to 1.367	Yes	****	<0.0001
ACSA2+:SAL vs. ACSA2+:LPS	-0.005523	-0.2373 to 0.2263	No	ns	>0.9999
ACSA2+:SAL vs. CD/AC-:SAL	0.0006003	-0.2312 to 0.2324	No	ns	>0.9999
ACSA2+:SAL vs. CD/AC-:LPS	-0.06164	-0.2935 to 0.1702	No	ns	0.9793
ACSA2+:LPS vs. CD/AC-:SAL	0.006123	-0.2257 to 0.2379	No	ns	>0.9999
ACSA2+:LPS vs. CD/AC-:LPS	-0.05612	-0.2879 to 0.1757	No	ns	0.9878
CD/AC-:SAL vs. CD/AC-:LPS	-0.06224	-0.2941 to 0.1696	No	ns	0.9782
Test details	Mean 1	Mean 2	Mean Diff.	SE of diff.	N1	N2	q	DF
TH:SAL vs. TH:LPS	0.00617	0.05688	-0.05071	0.06696	3	3	1.071	16
TH:SAL vs. CD11b+:SAL	0.00617	0.4622	-0.456	0.06696	3	3	9.632	16
TH:SAL vs. CD11b+:LPS	0.00617	1.198	-1.192	0.06696	3	3	25.17	16
TH:SAL vs. ACSA2+:SAL	0.00617	0.001047	0.005123	0.06696	3	3	0.1082	16
TH:SAL vs. ACSA2+:LPS	0.00617	0.00657	-0.0004	0.06696	3	3	0.008448	16
TH:SAL vs. CD/AC-:SAL	0.00617	0.0004467	0.005723	0.06696	3	3	0.1209	16
TH:SAL vs. CD/AC-:LPS	0.00617	0.06269	-0.05652	0.06696	3	3	1.194	16
TH:LPS vs. CD11b+:SAL	0.05688	0.4622	-0.4053	0.06696	3	3	8.561	16
TH:LPS vs. CD11b+:LPS	0.05688	1.198	-1.141	0.06696	3	3	24.1	16
TH:LPS vs. ACSA2+:SAL	0.05688	0.001047	0.05583	0.06696	3	3	1.179	16
TH:LPS vs. ACSA2+:LPS	0.05688	0.00657	0.05031	0.06696	3	3	1.063	16
TH:LPS vs. CD/AC-:SAL	0.05688	0.0004467	0.05643	0.06696	3	3	1.192	16
TH:LPS vs. CD/AC-:LPS	0.05688	0.06269	-0.00581	0.06696	3	3	0.1227	16
CD11b+:SAL vs. CD11b+:LPS	0.4622	1.198	-0.7358	0.06696	3	3	15.54	16
CD11b+:SAL vs. ACSA2+:SAL	0.4622	0.001047	0.4612	0.06696	3	3	9.74	16
CD11b+:SAL vs. ACSA2+:LPS	0.4622	0.00657	0.4556	0.06696	3	3	9.623	16
CD11b+:SAL vs. CD/AC-:SAL	0.4622	0.0004467	0.4618	0.06696	3	3	9.753	16
CD11b+:SAL vs. CD/AC-:LPS	0.4622	0.06269	0.3995	0.06696	3	3	8.438	16
CD11b+:LPS vs. ACSA2+:SAL	1.198	0.001047	1.197	0.06696	3	3	25.28	16
CD11b+:LPS vs. ACSA2+:LPS	1.198	0.00657	1.191	0.06696	3	3	25.16	16
CD11b+:LPS vs. CD/AC-:SAL	1.198	0.0004467	1.198	0.06696	3	3	25.29	16
CD11b+:LPS vs. CD/AC-:LPS	1.198	0.06269	1.135	0.06696	3	3	23.98	16
ACSA2+:SAL vs. ACSA2+:LPS	0.001047	0.00657	-0.005523	0.06696	3	3	0.1167	16
ACSA2+:SAL vs. CD/AC-:SAL	0.001047	0.0004467	0.0006003	0.06696	3	3	0.01268	16
ACSA2+:SAL vs. CD/AC-:LPS	0.001047	0.06269	-0.06164	0.06696	3	3	1.302	16
ACSA2+:LPS vs. CD/AC-:SAL	0.00657	0.0004467	0.006123	0.06696	3	3	0.1293	16
ACSA2+:LPS vs. CD/AC-:LPS	0.00657	0.06269	-0.05612	0.06696	3	3	1.185	16
CD/AC-:SAL vs. CD/AC-:LPS	0.0004467	0.06269	-0.06224	0.06696	3	3	1.315	16
MULTIPLE T-TESTS
	Discovery?	P value	Mean1	Mean2	Difference	SE of difference	t ratio	df	q value
TH	No	0.0905596	0.00617	0.05688	-0.05071	0.02284	2.221	4	0.100455
CD11b+	No	0.00490396	0.4622	1.198	-0.7358	0.1307	5.628	4	0.019812
ACSA2+	No	0.0994608	0.001047	0.00657	-0.005523	0.002585	2.137	4	0.100455
CD/AC-	No	0.0241037	0.0004467	0.06269	-0.06224	0.0176	3.536	4	0.0486895

## Sheet: Myd88
INPUT DATA
	SAL			LPS
	MEAN	SD	N	MEAN	SD	N
TH	0.1042	0.03491	3	0.2119	0.06548	3
CD11b+	0.9294	0.1021	3	1.328	0.2408	3
ACSA2+	0.1391	0.01558	3	0.3346	0.1016	3
CD/AC-	0.2026	0.01549	3	0.4797	0.0882	3
2-WAY ANOVA RESULTS
Table Analyzed	Myd88
Two-way ANOVA	Ordinary
Alpha	0.05
Source of Variation	% of total variation	P value	P value summary	Significant?
Interaction	1.63	0.1567	ns	No
Row Factor	85.49	<0.0001	****	Yes
Column Factor	8.503	<0.0001	****	Yes
ANOVA table	SS	DF	MS	F (DFn, DFd)	P value
Interaction	0.06889	3	0.02296	F (3, 16) = 1.986	P=0.1567
Row Factor	3.613	3	1.204	F (3, 16) = 104.1	P<0.0001
Column Factor	0.3593	1	0.3593	F (1, 16) = 31.08	P<0.0001
Residual	0.185	16	0.01156
Number of missing values	0
TUKEY'S MULTIPLE COMPARISONS TEST
Compare cell means regardless of rows and columns
Number of families	1
Number of comparisons per family	28
Alpha	0.05
Tukey's multiple comparisons test	Mean Diff.	95.00% CI of diff.	Significant?	Summary	Adjusted P Value
TH:SAL vs. TH:LPS	-0.1077	-0.4117 to 0.1963	No	ns	0.9121
TH:SAL vs. CD11b+:SAL	-0.8252	-1.129 to -0.5212	Yes	****	<0.0001
TH:SAL vs. CD11b+:LPS	-1.224	-1.528 to -0.9198	Yes	****	<0.0001
TH:SAL vs. ACSA2+:SAL	-0.0349	-0.3389 to 0.2691	No	ns	0.9999
TH:SAL vs. ACSA2+:LPS	-0.2304	-0.5344 to 0.07357	No	ns	0.2166
TH:SAL vs. CD/AC-:SAL	-0.0984	-0.4024 to 0.2056	No	ns	0.9426
TH:SAL vs. CD/AC-:LPS	-0.3755	-0.6795 to -0.07153	Yes	*	0.0104
TH:LPS vs. CD11b+:SAL	-0.7175	-1.021 to -0.4135	Yes	****	<0.0001
TH:LPS vs. CD11b+:LPS	-1.116	-1.42 to -0.8121	Yes	****	<0.0001
TH:LPS vs. ACSA2+:SAL	0.0728	-0.2312 to 0.3768	No	ns	0.9885
TH:LPS vs. ACSA2+:LPS	-0.1227	-0.4267 to 0.1813	No	ns	0.8458
TH:LPS vs. CD/AC-:SAL	0.0093	-0.2947 to 0.3133	No	ns	>0.9999
TH:LPS vs. CD/AC-:LPS	-0.2678	-0.5718 to 0.03617	No	ns	0.1059
CD11b+:SAL vs. CD11b+:LPS	-0.3986	-0.7026 to -0.09463	Yes	**	0.0062
CD11b+:SAL vs. ACSA2+:SAL	0.7903	0.4863 to 1.094	Yes	****	<0.0001
CD11b+:SAL vs. ACSA2+:LPS	0.5948	0.2908 to 0.8988	Yes	****	<0.0001
CD11b+:SAL vs. CD/AC-:SAL	0.7268	0.4228 to 1.031	Yes	****	<0.0001
CD11b+:SAL vs. CD/AC-:LPS	0.4497	0.1457 to 0.7537	Yes	**	0.002
CD11b+:LPS vs. ACSA2+:SAL	1.189	0.8849 to 1.493	Yes	****	<0.0001
CD11b+:LPS vs. ACSA2+:LPS	0.9934	0.6894 to 1.297	Yes	****	<0.0001
CD11b+:LPS vs. CD/AC-:SAL	1.125	0.8214 to 1.429	Yes	****	<0.0001
CD11b+:LPS vs. CD/AC-:LPS	0.8483	0.5443 to 1.152	Yes	****	<0.0001
ACSA2+:SAL vs. ACSA2+:LPS	-0.1955	-0.4995 to 0.1085	No	ns	0.3865
ACSA2+:SAL vs. CD/AC-:SAL	-0.0635	-0.3675 to 0.2405	No	ns	0.9948
ACSA2+:SAL vs. CD/AC-:LPS	-0.3406	-0.6446 to -0.03663	Yes	*	0.0226
ACSA2+:LPS vs. CD/AC-:SAL	0.132	-0.172 to 0.436	No	ns	0.7952
ACSA2+:LPS vs. CD/AC-:LPS	-0.1451	-0.4491 to 0.1589	No	ns	0.7147
CD/AC-:SAL vs. CD/AC-:LPS	-0.2771	-0.5811 to 0.02687	No	ns	0.0877
Test details	Mean 1	Mean 2	Mean Diff.	SE of diff.	N1	N2	q	DF
TH:SAL vs. TH:LPS	0.1042	0.2119	-0.1077	0.0878	3	3	1.735	16
TH:SAL vs. CD11b+:SAL	0.1042	0.9294	-0.8252	0.0878	3	3	13.29	16
TH:SAL vs. CD11b+:LPS	0.1042	1.328	-1.224	0.0878	3	3	19.71	16
TH:SAL vs. ACSA2+:SAL	0.1042	0.1391	-0.0349	0.0878	3	3	0.5622	16
TH:SAL vs. ACSA2+:LPS	0.1042	0.3346	-0.2304	0.0878	3	3	3.711	16
TH:SAL vs. CD/AC-:SAL	0.1042	0.2026	-0.0984	0.0878	3	3	1.585	16
TH:SAL vs. CD/AC-:LPS	0.1042	0.4797	-0.3755	0.0878	3	3	6.048	16
TH:LPS vs. CD11b+:SAL	0.2119	0.9294	-0.7175	0.0878	3	3	11.56	16
TH:LPS vs. CD11b+:LPS	0.2119	1.328	-1.116	0.0878	3	3	17.98	16
TH:LPS vs. ACSA2+:SAL	0.2119	0.1391	0.0728	0.0878	3	3	1.173	16
TH:LPS vs. ACSA2+:LPS	0.2119	0.3346	-0.1227	0.0878	3	3	1.976	16
TH:LPS vs. CD/AC-:SAL	0.2119	0.2026	0.0093	0.0878	3	3	0.1498	16
TH:LPS vs. CD/AC-:LPS	0.2119	0.4797	-0.2678	0.0878	3	3	4.314	16
CD11b+:SAL vs. CD11b+:LPS	0.9294	1.328	-0.3986	0.0878	3	3	6.421	16
CD11b+:SAL vs. ACSA2+:SAL	0.9294	0.1391	0.7903	0.0878	3	3	12.73	16
CD11b+:SAL vs. ACSA2+:LPS	0.9294	0.3346	0.5948	0.0878	3	3	9.581	16
CD11b+:SAL vs. CD/AC-:SAL	0.9294	0.2026	0.7268	0.0878	3	3	11.71	16
CD11b+:SAL vs. CD/AC-:LPS	0.9294	0.4797	0.4497	0.0878	3	3	7.244	16
CD11b+:LPS vs. ACSA2+:SAL	1.328	0.1391	1.189	0.0878	3	3	19.15	16
CD11b+:LPS vs. ACSA2+:LPS	1.328	0.3346	0.9934	0.0878	3	3	16	16
CD11b+:LPS vs. CD/AC-:SAL	1.328	0.2026	1.125	0.0878	3	3	18.13	16
CD11b+:LPS vs. CD/AC-:LPS	1.328	0.4797	0.8483	0.0878	3	3	13.66	16
ACSA2+:SAL vs. ACSA2+:LPS	0.1391	0.3346	-0.1955	0.0878	3	3	3.149	16
ACSA2+:SAL vs. CD/AC-:SAL	0.1391	0.2026	-0.0635	0.0878	3	3	1.023	16
ACSA2+:SAL vs. CD/AC-:LPS	0.1391	0.4797	-0.3406	0.0878	3	3	5.486	16
ACSA2+:LPS vs. CD/AC-:SAL	0.3346	0.2026	0.132	0.0878	3	3	2.126	16
ACSA2+:LPS vs. CD/AC-:LPS	0.3346	0.4797	-0.1451	0.0878	3	3	2.337	16
CD/AC-:SAL vs. CD/AC-:LPS	0.2026	0.4797	-0.2771	0.0878	3	3	4.463	16
MULTIPLE T-TESTS
	Discovery?	P value	Mean1	Mean2	Difference	SE of difference	t ratio	df	q value
TH	No	0.0657844	0.1042	0.2119	-0.1077	0.04284	2.514	4	0.0664422
CD11b+	No	0.0576034	0.9294	1.328	-0.3986	0.151	2.64	4	0.0664422
ACSA2+	No	0.0300931	0.1391	0.3346	-0.1955	0.05934	3.294	4	0.0607881
CD/AC-	No	0.0058479	0.2026	0.4797	-0.2771	0.0517	5.36	4	0.0236255

[truncated: 15 more sheets: Irak1, Irak4, Traf6, Ikkb, Il6, Il1b, Tnf, Trif, Ikki, Irf3, Ccl5, Ifnb, Cxcl10, Traf3, Sheet38]
